# Supplementary material for: The Influence of Age and Exercise Training Status on Left Ventricular Systolic Twist Mechanics in Healthy Males—An Exploratory Study
Source: J Cardiovasc Dev Dis. 2024 Oct 12;11(10):321. doi: 10.3390/jcdd11100321 (PMC11508667; doi:10.3390/jcdd11100321)
Supplement: Supplementary file 1 [file jcdd-11-00321-s001.zip]

Archive with 3 entries (3 files):
- SUPPLEMENTARY MATERIAL FILE S1.pdf
- SUPPLEMENTARY MATERIAL FILE S2.pdf
- SUPPLEMENTARY MATERIAL FILE S3.pdf
